# Supplementary material for: PGC-1α and PGC-1β Increase Protein Synthesis via ERRα in C2C12 Myotubes
Source: Front Physiol. 2018 Sep 25;9:1336. doi: 10.3389/fphys.2018.01336 (PMC6190860; doi:10.3389/fphys.2018.01336)
Supplement: Supplementary file 3 [file Table_3.XLSX]

## Sheet: BP GO
Supplementary File 3. List of Gene Ontology (GO) terms enriched in genes commonly regulated by PGC-1α and PGC-1β, including Biological Process (BP; sheet 1), Cellular Compartment (CC; sheet 2) and Molecular Function (MF; sheet 3). C2C12 myotubes were infected with either GFP, PGC-1α or PGC-1β adenoviruses and RNA was harvested after 72 hours. n = 6 for GFP and PGC-1β, and 3 for PGC-1α.
Biological Process GO Term	Count	PValue	Genes
GO:0006091~generation of precursor metabolites and energy	46	1.96938e-35	ILMN_190282, ILMN_209086, ILMN_188938, ILMN_237838, ILMN_218088, ILMN_242863, ILMN_186391, ILMN_223004, ILMN_192993, ILMN_196369, ILMN_223470, ILMN_212852, ILMN_219645, ILMN_214645, ILMN_231065, ILMN_217880, ILMN_223048, ILMN_223696, ILMN_319923, ILMN_318141, ILMN_202649, ILMN_213068, ILMN_243883, ILMN_217480, ILMN_202711, ILMN_217333, ILMN_201718, ILMN_244950, ILMN_220088, ILMN_216328, ILMN_2130…
GO:0022900~electron transport chain	25	1.78502e-21	ILMN_209086, ILMN_202711, ILMN_237838, ILMN_217333, ILMN_201718, ILMN_218088, ILMN_186391, ILMN_220088, ILMN_216328, ILMN_192993, ILMN_223470, ILMN_219645, ILMN_256266, ILMN_214645, ILMN_248084, ILMN_217880, ILMN_231065, ILMN_223048, ILMN_318141, ILMN_188390, ILMN_202649, ILMN_212569, ILMN_236502, ILMN_219055, ILMN_209676, ILMN_211581, ILMN_218432, ILMN_214618
GO:0055114~oxidation reduction	50	3.5136e-21	ILMN_209086, ILMN_194471, ILMN_211735, ILMN_237838, ILMN_218088, ILMN_211494, ILMN_186391, ILMN_217724, ILMN_192993, ILMN_223812, ILMN_223470, ILMN_212852, ILMN_219645, ILMN_214645, ILMN_231065, ILMN_217880, ILMN_223048, ILMN_215825, ILMN_318141, ILMN_202649, ILMN_213403, ILMN_224873, ILMN_249043, ILMN_202711, ILMN_232786, ILMN_217333, ILMN_201718, ILMN_214234, ILMN_244950, ILMN_220088, ILMN_2270…
GO:0051186~cofactor metabolic process	24	2.84901e-15	ILMN_217480, ILMN_212852, ILMN_209086, ILMN_191704, ILMN_211735, ILMN_221774, ILMN_188938, ILMN_214645, ILMN_220588, ILMN_223696, ILMN_210141, ILMN_215827, ILMN_242863, ILMN_260058, ILMN_217724, ILMN_223004, ILMN_196369, ILMN_223596, ILMN_213068, ILMN_239129, ILMN_209676, ILMN_211122, ILMN_239767, ILMN_222263
GO:0045333~cellular respiration	16	5.1237e-15	ILMN_212852, ILMN_217480, ILMN_209086, ILMN_214645, ILMN_188938, ILMN_221774, ILMN_218088, ILMN_223696, ILMN_242863, ILMN_188390, ILMN_196369, ILMN_223596, ILMN_213068, ILMN_219055, ILMN_209676, ILMN_218432
GO:0015980~energy derivation by oxidation of organic compounds	18	6.83078e-14	ILMN_212852, ILMN_190282, ILMN_217480, ILMN_209086, ILMN_214645, ILMN_188938, ILMN_221774, ILMN_218088, ILMN_223696, ILMN_242863, ILMN_319923, ILMN_188390, ILMN_196369, ILMN_223596, ILMN_213068, ILMN_219055, ILMN_209676, ILMN_218432
GO:0006732~coenzyme metabolic process	20	3.34857e-13	ILMN_217480, ILMN_212852, ILMN_209086, ILMN_191704, ILMN_211735, ILMN_221774, ILMN_214645, ILMN_188938, ILMN_220588, ILMN_223696, ILMN_210141, ILMN_242863, ILMN_223004, ILMN_196369, ILMN_223596, ILMN_239129, ILMN_209676, ILMN_211122, ILMN_239767, ILMN_222263
GO:0006084~acetyl-CoA metabolic process	12	3.8954e-13	ILMN_217480, ILMN_212852, ILMN_209086, ILMN_223004, ILMN_221774, ILMN_188938, ILMN_220588, ILMN_196369, ILMN_223596, ILMN_209676, ILMN_223696, ILMN_242863
GO:0009060~aerobic respiration	11	2.85597e-12	ILMN_217480, ILMN_212852, ILMN_209086, ILMN_221774, ILMN_188938, ILMN_196369, ILMN_223596, ILMN_213068, ILMN_209676, ILMN_223696, ILMN_242863
GO:0006099~tricarboxylic acid cycle	10	2.02528e-11	ILMN_217480, ILMN_212852, ILMN_209086, ILMN_221774, ILMN_188938, ILMN_196369, ILMN_223596, ILMN_209676, ILMN_223696, ILMN_242863
GO:0051187~cofactor catabolic process	11	2.04726e-11	ILMN_217480, ILMN_212852, ILMN_209086, ILMN_217724, ILMN_221774, ILMN_188938, ILMN_196369, ILMN_223596, ILMN_209676, ILMN_223696, ILMN_242863
GO:0046356~acetyl-CoA catabolic process	10	3.19903e-11	ILMN_217480, ILMN_212852, ILMN_209086, ILMN_221774, ILMN_188938, ILMN_196369, ILMN_223596, ILMN_209676, ILMN_223696, ILMN_242863
GO:0009109~coenzyme catabolic process	10	2.29775e-10	ILMN_217480, ILMN_212852, ILMN_209086, ILMN_221774, ILMN_188938, ILMN_196369, ILMN_223596, ILMN_209676, ILMN_223696, ILMN_242863
GO:0051188~cofactor biosynthetic process	12	1.00048e-07	ILMN_191704, ILMN_223004, ILMN_211735, ILMN_220588, ILMN_239129, ILMN_213068, ILMN_210141, ILMN_211122, ILMN_215827, ILMN_239767, ILMN_260058, ILMN_222263
GO:0007005~mitochondrion organization	11	1.72508e-06	ILMN_212220, ILMN_201844, ILMN_223570, ILMN_209313, ILMN_220222, ILMN_214645, ILMN_228304, ILMN_213068, ILMN_216950, ILMN_216641, ILMN_210692
GO:0009108~coenzyme biosynthetic process	9	4.50398e-06	ILMN_191704, ILMN_223004, ILMN_211735, ILMN_220588, ILMN_239129, ILMN_210141, ILMN_211122, ILMN_239767, ILMN_222263
GO:0006412~translation	18	5.61709e-06	ILMN_249502, ILMN_244624, ILMN_209313, ILMN_213732, ILMN_221418, ILMN_214177, ILMN_220295, ILMN_230382, ILMN_189570, ILMN_229399, ILMN_214607, ILMN_201844, ILMN_208856, ILMN_252778, ILMN_222071, ILMN_211802, ILMN_221928, ILMN_209684
GO:0006733~oxidoreduction coenzyme metabolic process	7	1.8608e-05	ILMN_212852, ILMN_191704, ILMN_211735, ILMN_239129, ILMN_210141, ILMN_211122, ILMN_239767
GO:0006096~glycolysis	7	4.41807e-05	ILMN_244950, ILMN_212852, ILMN_213240, ILMN_223004, ILMN_231393, ILMN_223596, ILMN_213697
GO:0044271~nitrogen compound biosynthetic process	16	4.59618e-05	ILMN_223681, ILMN_310888, ILMN_210141, ILMN_215827, ILMN_260058, ILMN_319923, ILMN_212812, ILMN_213071, ILMN_235158, ILMN_229741, ILMN_189909, ILMN_213534, ILMN_213068, ILMN_243883, ILMN_239767, ILMN_248292
GO:0009150~purine ribonucleotide metabolic process	10	7.00548e-05	ILMN_212812, ILMN_213071, ILMN_235158, ILMN_229741, ILMN_223681, ILMN_189909, ILMN_213534, ILMN_310888, ILMN_255003, ILMN_243883
GO:0009259~ribonucleotide metabolic process	10	0.000102585	ILMN_212812, ILMN_213071, ILMN_235158, ILMN_229741, ILMN_223681, ILMN_189909, ILMN_213534, ILMN_310888, ILMN_255003, ILMN_243883
GO:0006007~glucose catabolic process	7	0.000115444	ILMN_244950, ILMN_212852, ILMN_213240, ILMN_223004, ILMN_231393, ILMN_223596, ILMN_213697
GO:0019320~hexose catabolic process	7	0.000115444	ILMN_244950, ILMN_212852, ILMN_213240, ILMN_223004, ILMN_231393, ILMN_223596, ILMN_213697
GO:0009205~purine ribonucleoside triphosphate metabolic process	9	0.000128661	ILMN_212812, ILMN_213071, ILMN_235158, ILMN_229741, ILMN_223681, ILMN_213534, ILMN_310888, ILMN_255003, ILMN_243883
GO:0009199~ribonucleoside triphosphate metabolic process	9	0.000137856	ILMN_212812, ILMN_213071, ILMN_235158, ILMN_229741, ILMN_223681, ILMN_213534, ILMN_310888, ILMN_255003, ILMN_243883
GO:0046365~monosaccharide catabolic process	7	0.000142888	ILMN_244950, ILMN_212852, ILMN_213240, ILMN_223004, ILMN_231393, ILMN_223596, ILMN_213697
GO:0006119~oxidative phosphorylation	7	0.00017526	ILMN_188390, ILMN_213071, ILMN_235158, ILMN_229741, ILMN_310888, ILMN_219055, ILMN_243883
GO:0009144~purine nucleoside triphosphate metabolic process	9	0.000180236	ILMN_212812, ILMN_213071, ILMN_235158, ILMN_229741, ILMN_223681, ILMN_213534, ILMN_310888, ILMN_255003, ILMN_243883
GO:0009152~purine ribonucleotide biosynthetic process	9	0.000192355	ILMN_212812, ILMN_213071, ILMN_235158, ILMN_229741, ILMN_223681, ILMN_189909, ILMN_213534, ILMN_310888, ILMN_243883
GO:0009260~ribonucleotide biosynthetic process	9	0.000247724	ILMN_212812, ILMN_213071, ILMN_235158, ILMN_229741, ILMN_223681, ILMN_189909, ILMN_213534, ILMN_310888, ILMN_243883
GO:0006743~ubiquinone metabolic process	4	0.000254536	ILMN_191704, ILMN_211735, ILMN_239129, ILMN_211122
GO:0006744~ubiquinone biosynthetic process	4	0.000254536	ILMN_191704, ILMN_211735, ILMN_239129, ILMN_211122
GO:0044275~cellular carbohydrate catabolic process	7	0.000257256	ILMN_244950, ILMN_212852, ILMN_213240, ILMN_223004, ILMN_231393, ILMN_223596, ILMN_213697
GO:0009165~nucleotide biosynthetic process	11	0.000274783	ILMN_212812, ILMN_213071, ILMN_235158, ILMN_229741, ILMN_223681, ILMN_189909, ILMN_213534, ILMN_310888, ILMN_243883, ILMN_210141, ILMN_239767
GO:0009141~nucleoside triphosphate metabolic process	9	0.000315519	ILMN_212812, ILMN_213071, ILMN_235158, ILMN_229741, ILMN_223681, ILMN_213534, ILMN_310888, ILMN_255003, ILMN_243883
GO:0034654~nucleobase, nucleoside, nucleotide and nucleic acid biosynthetic process	11	0.000344534	ILMN_212812, ILMN_213071, ILMN_235158, ILMN_229741, ILMN_223681, ILMN_189909, ILMN_213534, ILMN_310888, ILMN_243883, ILMN_210141, ILMN_239767
GO:0034404~nucleobase, nucleoside and nucleotide biosynthetic process	11	0.000344534	ILMN_212812, ILMN_213071, ILMN_235158, ILMN_229741, ILMN_223681, ILMN_189909, ILMN_213534, ILMN_310888, ILMN_243883, ILMN_210141, ILMN_239767
GO:0045426~quinone cofactor biosynthetic process	4	0.000359644	ILMN_191704, ILMN_211735, ILMN_239129, ILMN_211122
GO:0046034~ATP metabolic process	8	0.000380978	ILMN_213071, ILMN_235158, ILMN_229741, ILMN_223681, ILMN_213534, ILMN_310888, ILMN_255003, ILMN_243883
GO:0046164~alcohol catabolic process	7	0.000399133	ILMN_244950, ILMN_212852, ILMN_213240, ILMN_223004, ILMN_231393, ILMN_223596, ILMN_213697
GO:0009201~ribonucleoside triphosphate biosynthetic process	8	0.000465334	ILMN_212812, ILMN_213071, ILMN_235158, ILMN_229741, ILMN_223681, ILMN_213534, ILMN_310888, ILMN_243883
GO:0009206~purine ribonucleoside triphosphate biosynthetic process	8	0.000465334	ILMN_212812, ILMN_213071, ILMN_235158, ILMN_229741, ILMN_223681, ILMN_213534, ILMN_310888, ILMN_243883
GO:0009145~purine nucleoside triphosphate biosynthetic process	8	0.000496545	ILMN_212812, ILMN_213071, ILMN_235158, ILMN_229741, ILMN_223681, ILMN_213534, ILMN_310888, ILMN_243883
GO:0009142~nucleoside triphosphate biosynthetic process	8	0.000529402	ILMN_212812, ILMN_213071, ILMN_235158, ILMN_229741, ILMN_223681, ILMN_213534, ILMN_310888, ILMN_243883
GO:0006163~purine nucleotide metabolic process	10	0.000647176	ILMN_212812, ILMN_213071, ILMN_235158, ILMN_229741, ILMN_223681, ILMN_189909, ILMN_213534, ILMN_310888, ILMN_255003, ILMN_243883
GO:0022904~respiratory electron transport chain	5	0.000733824	ILMN_188390, ILMN_214645, ILMN_218088, ILMN_219055, ILMN_218432
GO:0042375~quinone cofactor metabolic process	4	0.000829363	ILMN_191704, ILMN_211735, ILMN_239129, ILMN_211122
GO:0019318~hexose metabolic process	10	0.000957349	ILMN_190282, ILMN_244950, ILMN_212852, ILMN_213240, ILMN_223004, ILMN_210959, ILMN_220588, ILMN_231393, ILMN_223596, ILMN_213697
GO:0006164~purine nucleotide biosynthetic process	9	0.00101045	ILMN_212812, ILMN_213071, ILMN_235158, ILMN_229741, ILMN_223681, ILMN_189909, ILMN_213534, ILMN_310888, ILMN_243883
GO:0006006~glucose metabolic process	9	0.00116242	ILMN_190282, ILMN_244950, ILMN_212852, ILMN_213240, ILMN_223004, ILMN_220588, ILMN_231393, ILMN_223596, ILMN_213697
GO:0016052~carbohydrate catabolic process	7	0.00128885	ILMN_244950, ILMN_212852, ILMN_213240, ILMN_223004, ILMN_231393, ILMN_223596, ILMN_213697
GO:0006754~ATP biosynthetic process	7	0.00137368	ILMN_213071, ILMN_235158, ILMN_229741, ILMN_223681, ILMN_213534, ILMN_310888, ILMN_243883
GO:0055085~transmembrane transport	17	0.00142347	ILMN_211726, ILMN_209876, ILMN_218286, ILMN_216567, ILMN_211007, ILMN_310888, ILMN_216950, ILMN_220378, ILMN_208757, ILMN_223570, ILMN_213071, ILMN_235158, ILMN_229741, ILMN_243883, ILMN_216641, ILMN_218432, ILMN_223586
GO:0019725~cellular homeostasis	14	0.00187093	ILMN_184501, ILMN_226277, ILMN_216567, ILMN_214872, ILMN_214645, ILMN_192993, ILMN_191891, ILMN_215732, ILMN_219055, ILMN_211824, ILMN_247046, ILMN_217987, ILMN_213671, ILMN_222340
GO:0015986~ATP synthesis coupled proton transport	5	0.00213276	ILMN_213071, ILMN_235158, ILMN_229741, ILMN_310888, ILMN_243883
GO:0015985~energy coupled proton transport, down electrochemical gradient	5	0.00213276	ILMN_213071, ILMN_235158, ILMN_229741, ILMN_310888, ILMN_243883
GO:0005996~monosaccharide metabolic process	10	0.00223345	ILMN_190282, ILMN_244950, ILMN_212852, ILMN_213240, ILMN_223004, ILMN_210959, ILMN_220588, ILMN_231393, ILMN_223596, ILMN_213697
GO:0042592~homeostatic process	19	0.00276869	ILMN_226277, ILMN_216567, ILMN_214645, ILMN_191891, ILMN_215732, ILMN_213671, ILMN_217987, ILMN_222340, ILMN_242863, ILMN_220378, ILMN_216083, ILMN_210692, ILMN_184501, ILMN_319923, ILMN_214872, ILMN_192993, ILMN_219055, ILMN_211824, ILMN_247046
GO:0043648~dicarboxylic acid metabolic process	4	0.00306199	ILMN_212852, ILMN_319923, ILMN_223596, ILMN_242863
GO:0034220~ion transmembrane transport	5	0.00341183	ILMN_213071, ILMN_235158, ILMN_229741, ILMN_310888, ILMN_243883
GO:0065002~intracellular protein transmembrane transport	3	0.00439666	ILMN_223570, ILMN_216950, ILMN_216641
GO:0006631~fatty acid metabolic process	9	0.00626504	ILMN_190282, ILMN_227083, ILMN_249043, ILMN_202649, ILMN_202711, ILMN_232786, ILMN_201718, ILMN_213671, ILMN_220216, ILMN_220660, ILMN_216493
GO:0033013~tetrapyrrole metabolic process	4	0.00654157	ILMN_217724, ILMN_213068, ILMN_215827, ILMN_260058
GO:0006778~porphyrin metabolic process	4	0.00654157	ILMN_217724, ILMN_213068, ILMN_215827, ILMN_260058
GO:0015992~proton transport	5	0.00735582	ILMN_213071, ILMN_235158, ILMN_229741, ILMN_310888, ILMN_243883
GO:0006818~hydrogen transport	5	0.00786558	ILMN_213071, ILMN_235158, ILMN_229741, ILMN_310888, ILMN_243883
GO:0000002~mitochondrial genome maintenance	3	0.00914868	ILMN_201844, ILMN_228304, ILMN_210692
GO:0014706~striated muscle tissue development	7	0.011733	ILMN_235198, ILMN_227083, ILMN_234915, ILMN_247046, ILMN_217987, ILMN_217542, ILMN_213954
GO:0045454~cell redox homeostasis	5	0.0135186	ILMN_226277, ILMN_214872, ILMN_192993, ILMN_219055, ILMN_213671
GO:0060537~muscle tissue development	7	0.0160013	ILMN_235198, ILMN_227083, ILMN_234915, ILMN_247046, ILMN_217987, ILMN_217542, ILMN_213954
GO:0007517~muscle organ development	8	0.0161886	ILMN_235198, ILMN_227083, ILMN_211983, ILMN_234915, ILMN_247046, ILMN_217987, ILMN_217542, ILMN_213954
GO:0007507~heart development	9	0.0185139	ILMN_235198, ILMN_227083, ILMN_214645, ILMN_191891, ILMN_211983, ILMN_234915, ILMN_217044, ILMN_217987, ILMN_213954
GO:0006915~apoptosis	14	0.0217414	ILMN_212220, ILMN_235198, ILMN_214645, ILMN_250560, ILMN_215732, ILMN_223048, ILMN_210692, ILMN_208825, ILMN_184853, ILMN_213892, ILMN_214139, ILMN_210459, ILMN_227594, ILMN_215692
GO:0016265~death	15	0.0230982	ILMN_212220, ILMN_235198, ILMN_214645, ILMN_250560, ILMN_215732, ILMN_223048, ILMN_210692, ILMN_208825, ILMN_184853, ILMN_213892, ILMN_214139, ILMN_210459, ILMN_227594, ILMN_215692, ILMN_247046
GO:0006839~mitochondrial transport	4	0.0242977	ILMN_223570, ILMN_216950, ILMN_216641, ILMN_218432
GO:0060538~skeletal muscle organ development	5	0.0243266	ILMN_235198, ILMN_211983, ILMN_247046, ILMN_217542, ILMN_213954
GO:0012501~programmed cell death	14	0.0245711	ILMN_212220, ILMN_235198, ILMN_214645, ILMN_250560, ILMN_215732, ILMN_223048, ILMN_210692, ILMN_208825, ILMN_184853, ILMN_213892, ILMN_214139, ILMN_210459, ILMN_227594, ILMN_215692
GO:0006414~translational elongation	4	0.0258411	ILMN_209313, ILMN_213732, ILMN_214177, ILMN_189570
GO:0006779~porphyrin biosynthetic process	3	0.028777	ILMN_213068, ILMN_215827, ILMN_260058
GO:0033014~tetrapyrrole biosynthetic process	3	0.028777	ILMN_213068, ILMN_215827, ILMN_260058
GO:0006086~acetyl-CoA biosynthetic process from pyruvate	2	0.0295122	ILMN_223004, ILMN_220588
GO:0042168~heme metabolic process	3	0.031853	ILMN_217724, ILMN_213068, ILMN_215827
GO:0006633~fatty acid biosynthetic process	5	0.0324966	ILMN_190282, ILMN_202649, ILMN_202711, ILMN_232786, ILMN_201718, ILMN_213671, ILMN_220660
GO:0008219~cell death	14	0.0397029	ILMN_212220, ILMN_235198, ILMN_214645, ILMN_250560, ILMN_215732, ILMN_223048, ILMN_210692, ILMN_208825, ILMN_184853, ILMN_213892, ILMN_214139, ILMN_210459, ILMN_227594, ILMN_215692
GO:0018130~heterocycle biosynthetic process	4	0.0400296	ILMN_213068, ILMN_210141, ILMN_215827, ILMN_260058
GO:0006873~cellular ion homeostasis	9	0.0414602	ILMN_184501, ILMN_216567, ILMN_214645, ILMN_191891, ILMN_219055, ILMN_211824, ILMN_247046, ILMN_217987, ILMN_222340
GO:0006626~protein targeting to mitochondrion	3	0.041802	ILMN_223570, ILMN_216950, ILMN_216641
GO:0070585~protein localization in mitochondrion	3	0.041802	ILMN_223570, ILMN_216950, ILMN_216641
GO:0006213~pyrimidine nucleoside metabolic process	3	0.041802	ILMN_217622, ILMN_212812, ILMN_187510
GO:0006106~fumarate metabolic process	2	0.0439416	ILMN_319923, ILMN_242863
GO:0006531~aspartate metabolic process	2	0.0439416	ILMN_319923, ILMN_240635
GO:0048878~chemical homeostasis	11	0.0463992	ILMN_184501, ILMN_319923, ILMN_216567, ILMN_214645, ILMN_191891, ILMN_219055, ILMN_211824, ILMN_247046, ILMN_217987, ILMN_222340, ILMN_220378
GO:0055082~cellular chemical homeostasis	9	0.0474768	ILMN_184501, ILMN_216567, ILMN_214645, ILMN_191891, ILMN_219055, ILMN_211824, ILMN_247046, ILMN_217987, ILMN_222340

## Sheet: CC GO
Cellular Compartment GO Term	Count	PValue	Genes
GO:0005739~mitochondrion	152	3.20496e-98	ILMN_249502, ILMN_226905, ILMN_209086, ILMN_194471, ILMN_221825, ILMN_208650, ILMN_188938, ILMN_221418, ILMN_237838, ILMN_218088, ILMN_213671, ILMN_223570, ILMN_211494, ILMN_318899, ILMN_211496, ILMN_223004, ILMN_210312, ILMN_208856, ILMN_192993, ILMN_196369, ILMN_211802, ILMN_223812, ILMN_235471, ILMN_211122, ILMN_223470, ILMN_209991, ILMN_212852, ILMN_209313, ILMN_191704, ILMN_219645, ILMN_2146…
GO:0044429~mitochondrial part	83	1.37932e-57	ILMN_249502, ILMN_209086, ILMN_221418, ILMN_237838, ILMN_218088, ILMN_210692, ILMN_208757, ILMN_223570, ILMN_186391, ILMN_211496, ILMN_223004, ILMN_208856, ILMN_215485, ILMN_235471, ILMN_223470, ILMN_219800, ILMN_214645, ILMN_220588, ILMN_219387, ILMN_231065, ILMN_217880, ILMN_211007, ILMN_255003, ILMN_215732, ILMN_223696, ILMN_223048, ILMN_220216, ILMN_189570, ILMN_215827, ILMN_318141, ILMN_2202…
GO:0031966~mitochondrial membrane	55	2.12061e-35	ILMN_209086, ILMN_237838, ILMN_218088, ILMN_186391, ILMN_223570, ILMN_208757, ILMN_211496, ILMN_235471, ILMN_223470, ILMN_219800, ILMN_214645, ILMN_220588, ILMN_231065, ILMN_217880, ILMN_219387, ILMN_211007, ILMN_215732, ILMN_189570, ILMN_220222, ILMN_222359, ILMN_213068, ILMN_218610, ILMN_243883, ILMN_228380, ILMN_224873, ILMN_216493, ILMN_217480, ILMN_209876, ILMN_249043, ILMN_217333, ILMN_2159…
GO:0005740~mitochondrial envelope	56	4.39551e-35	ILMN_209086, ILMN_237838, ILMN_218088, ILMN_186391, ILMN_223570, ILMN_208757, ILMN_211496, ILMN_235471, ILMN_223470, ILMN_219800, ILMN_214645, ILMN_220588, ILMN_231065, ILMN_217880, ILMN_219387, ILMN_211007, ILMN_215732, ILMN_189570, ILMN_220222, ILMN_222359, ILMN_213068, ILMN_218610, ILMN_243883, ILMN_228380, ILMN_224873, ILMN_216493, ILMN_209876, ILMN_217480, ILMN_249043, ILMN_217333, ILMN_2193…
GO:0019866~organelle inner membrane	51	1.30268e-34	ILMN_209086, ILMN_237838, ILMN_218088, ILMN_186391, ILMN_223570, ILMN_208757, ILMN_211496, ILMN_235471, ILMN_223470, ILMN_219800, ILMN_214645, ILMN_220588, ILMN_231065, ILMN_217880, ILMN_219387, ILMN_211007, ILMN_215732, ILMN_189570, ILMN_222359, ILMN_218610, ILMN_243883, ILMN_228380, ILMN_224873, ILMN_217480, ILMN_209876, ILMN_249043, ILMN_217333, ILMN_215917, ILMN_220088, ILMN_216328, ILMN_2130…
GO:0005743~mitochondrial inner membrane	50	1.34137e-34	ILMN_209086, ILMN_237838, ILMN_218088, ILMN_186391, ILMN_223570, ILMN_208757, ILMN_211496, ILMN_235471, ILMN_223470, ILMN_219800, ILMN_214645, ILMN_220588, ILMN_231065, ILMN_217880, ILMN_219387, ILMN_211007, ILMN_215732, ILMN_189570, ILMN_222359, ILMN_218610, ILMN_243883, ILMN_228380, ILMN_224873, ILMN_217480, ILMN_209876, ILMN_249043, ILMN_217333, ILMN_215917, ILMN_220088, ILMN_216328, ILMN_2130…
GO:0031967~organelle envelope	59	1.45263e-30	ILMN_209086, ILMN_237838, ILMN_218088, ILMN_186391, ILMN_223570, ILMN_208757, ILMN_211496, ILMN_235471, ILMN_223470, ILMN_219800, ILMN_214645, ILMN_220588, ILMN_231065, ILMN_217880, ILMN_219387, ILMN_211007, ILMN_215732, ILMN_189570, ILMN_220222, ILMN_222359, ILMN_213068, ILMN_218610, ILMN_243883, ILMN_228380, ILMN_213403, ILMN_224873, ILMN_216493, ILMN_209876, ILMN_217480, ILMN_249043, ILMN_2327…
GO:0031975~envelope	59	1.77424e-30	ILMN_209086, ILMN_237838, ILMN_218088, ILMN_186391, ILMN_223570, ILMN_208757, ILMN_211496, ILMN_235471, ILMN_223470, ILMN_219800, ILMN_214645, ILMN_220588, ILMN_231065, ILMN_217880, ILMN_219387, ILMN_211007, ILMN_215732, ILMN_189570, ILMN_220222, ILMN_222359, ILMN_213068, ILMN_218610, ILMN_243883, ILMN_228380, ILMN_213403, ILMN_224873, ILMN_216493, ILMN_209876, ILMN_217480, ILMN_249043, ILMN_2327…
GO:0031980~mitochondrial lumen	34	2.79943e-26	ILMN_249502, ILMN_221418, ILMN_218399, ILMN_219309, ILMN_221369, ILMN_216950, ILMN_210692, ILMN_201844, ILMN_227083, ILMN_216328, ILMN_223004, ILMN_208856, ILMN_215485, ILMN_228304, ILMN_223596, ILMN_209684, ILMN_214645, ILMN_220588, ILMN_255003, ILMN_223048, ILMN_223696, ILMN_211748, ILMN_220216, ILMN_215827, ILMN_213240, ILMN_318141, ILMN_212569, ILMN_222071, ILMN_213386, ILMN_219055, ILMN_2136…
GO:0005759~mitochondrial matrix	34	2.79943e-26	ILMN_249502, ILMN_221418, ILMN_218399, ILMN_219309, ILMN_221369, ILMN_216950, ILMN_210692, ILMN_201844, ILMN_227083, ILMN_216328, ILMN_223004, ILMN_208856, ILMN_215485, ILMN_228304, ILMN_223596, ILMN_209684, ILMN_214645, ILMN_220588, ILMN_255003, ILMN_223048, ILMN_223696, ILMN_211748, ILMN_220216, ILMN_215827, ILMN_213240, ILMN_318141, ILMN_212569, ILMN_222071, ILMN_213386, ILMN_219055, ILMN_2136…
GO:0031090~organelle membrane	61	5.19417e-23	ILMN_226905, ILMN_209086, ILMN_237838, ILMN_218088, ILMN_220378, ILMN_186391, ILMN_223570, ILMN_208757, ILMN_211496, ILMN_235471, ILMN_209991, ILMN_223470, ILMN_219800, ILMN_214645, ILMN_220588, ILMN_231065, ILMN_217880, ILMN_219387, ILMN_211007, ILMN_215732, ILMN_189570, ILMN_220222, ILMN_222359, ILMN_213068, ILMN_218610, ILMN_243883, ILMN_228380, ILMN_213403, ILMN_224873, ILMN_216493, ILMN_2098…
GO:0070469~respiratory chain	18	4.96301e-16	ILMN_219645, ILMN_256266, ILMN_202711, ILMN_237838, ILMN_248084, ILMN_217333, ILMN_231065, ILMN_217880, ILMN_201718, ILMN_218088, ILMN_223048, ILMN_215598, ILMN_186391, ILMN_220088, ILMN_188390, ILMN_202649, ILMN_236502, ILMN_242680, ILMN_211581, ILMN_223470
GO:0005840~ribosome	17	2.11805e-07	ILMN_249502, ILMN_244624, ILMN_221825, ILMN_215456, ILMN_221418, ILMN_208650, ILMN_218399, ILMN_220295, ILMN_214607, ILMN_201844, ILMN_208856, ILMN_252778, ILMN_222071, ILMN_211802, ILMN_260376, ILMN_221928, ILMN_209684
GO:0031974~membrane-enclosed lumen	43	3.78165e-06	ILMN_249502, ILMN_232786, ILMN_221418, ILMN_218399, ILMN_219309, ILMN_221369, ILMN_216950, ILMN_210674, ILMN_210692, ILMN_223570, ILMN_201844, ILMN_227083, ILMN_216328, ILMN_223004, ILMN_208856, ILMN_215485, ILMN_228304, ILMN_223596, ILMN_215692, ILMN_220920, ILMN_209684, ILMN_214645, ILMN_220588, ILMN_255003, ILMN_223696, ILMN_223048, ILMN_211748, ILMN_220216, ILMN_215827, ILMN_215905, ILMN_2132…
GO:0000313~organellar ribosome	8	5.68449e-06	ILMN_249502, ILMN_201844, ILMN_208856, ILMN_221418, ILMN_222071, ILMN_218399, ILMN_221928, ILMN_209684
GO:0005761~mitochondrial ribosome	8	5.68449e-06	ILMN_249502, ILMN_201844, ILMN_208856, ILMN_221418, ILMN_222071, ILMN_218399, ILMN_221928, ILMN_209684
GO:0070013~intracellular organelle lumen	41	9.26986e-06	ILMN_249502, ILMN_232786, ILMN_221418, ILMN_219309, ILMN_218399, ILMN_221369, ILMN_216950, ILMN_210674, ILMN_210692, ILMN_201844, ILMN_227083, ILMN_216328, ILMN_223004, ILMN_208856, ILMN_215485, ILMN_228304, ILMN_223596, ILMN_215692, ILMN_220920, ILMN_209684, ILMN_214645, ILMN_220588, ILMN_255003, ILMN_223696, ILMN_223048, ILMN_211748, ILMN_220216, ILMN_215827, ILMN_215905, ILMN_213240, ILMN_2015…
GO:0043233~organelle lumen	41	9.87138e-06	ILMN_249502, ILMN_232786, ILMN_221418, ILMN_219309, ILMN_218399, ILMN_221369, ILMN_216950, ILMN_210674, ILMN_210692, ILMN_201844, ILMN_227083, ILMN_216328, ILMN_223004, ILMN_208856, ILMN_215485, ILMN_228304, ILMN_223596, ILMN_215692, ILMN_220920, ILMN_209684, ILMN_214645, ILMN_220588, ILMN_255003, ILMN_223696, ILMN_223048, ILMN_211748, ILMN_220216, ILMN_215827, ILMN_215905, ILMN_213240, ILMN_2015…
GO:0045259~proton-transporting ATP synthase complex	5	0.000273787	ILMN_213071, ILMN_235158, ILMN_229741, ILMN_310888, ILMN_243883
GO:0017133~mitochondrial electron transfer flavoprotein complex	3	0.00088098	ILMN_318141, ILMN_216328, ILMN_212569, ILMN_214618
GO:0045251~electron transfer flavoprotein complex	3	0.00088098	ILMN_318141, ILMN_216328, ILMN_212569, ILMN_214618
GO:0044455~mitochondrial membrane part	6	0.00150944	ILMN_215598, ILMN_208757, ILMN_242680, ILMN_215732, ILMN_215917, ILMN_243883
GO:0045261~proton-transporting ATP synthase complex, catalytic core F(1)	3	0.00425622	ILMN_213071, ILMN_235158, ILMN_229741
GO:0030016~myofibril	7	0.00488401	ILMN_223119, ILMN_223487, ILMN_228976, ILMN_191891, ILMN_234915, ILMN_217987, ILMN_213954
GO:0016469~proton-transporting two-sector ATPase complex	5	0.00579989	ILMN_213071, ILMN_235158, ILMN_229741, ILMN_310888, ILMN_243883
GO:0043292~contractile fiber	7	0.0060175	ILMN_223119, ILMN_223487, ILMN_228976, ILMN_191891, ILMN_234915, ILMN_217987, ILMN_213954
GO:0030529~ribonucleoprotein complex	17	0.00644919	ILMN_249502, ILMN_244624, ILMN_221825, ILMN_215456, ILMN_221418, ILMN_208650, ILMN_218399, ILMN_220295, ILMN_214607, ILMN_201844, ILMN_208856, ILMN_252778, ILMN_222071, ILMN_211802, ILMN_260376, ILMN_221928, ILMN_209684
GO:0000315~organellar large ribosomal subunit	4	0.00697655	ILMN_201844, ILMN_208856, ILMN_222071, ILMN_209684
GO:0005762~mitochondrial large ribosomal subunit	4	0.00697655	ILMN_201844, ILMN_208856, ILMN_222071, ILMN_209684
GO:0031968~organelle outer membrane	6	0.0172952	ILMN_220222, ILMN_231393, ILMN_215732, ILMN_215905, ILMN_213403, ILMN_216493
GO:0019867~outer membrane	6	0.0197432	ILMN_220222, ILMN_231393, ILMN_215732, ILMN_215905, ILMN_213403, ILMN_216493
GO:0033279~ribosomal subunit	5	0.027151	ILMN_201844, ILMN_208856, ILMN_222071, ILMN_218399, ILMN_209684
GO:0015934~large ribosomal subunit	4	0.0294456	ILMN_201844, ILMN_208856, ILMN_222071, ILMN_209684
GO:0031970~organelle envelope lumen	4	0.0314387	ILMN_223570, ILMN_232786, ILMN_219309, ILMN_216641
GO:0033178~proton-transporting two-sector ATPase complex, catalytic domain	3	0.0340673	ILMN_213071, ILMN_235158, ILMN_229741
GO:0030018~Z disc	4	0.0448333	ILMN_223119, ILMN_223487, ILMN_217987, ILMN_213954
GO:0030017~sarcomere	5	0.0491827	ILMN_223119, ILMN_223487, ILMN_191891, ILMN_217987, ILMN_213954

## Sheet: MF GO
Molecular Function GO Term	Count	PValue	Genes
GO:0009055~electron carrier activity	18	1.26012e-08	ILMN_226277, ILMN_209086, ILMN_219645, ILMN_249043, ILMN_237838, ILMN_223048, ILMN_213671, ILMN_215598, ILMN_227083, ILMN_318141, ILMN_216328, ILMN_192993, ILMN_212569, ILMN_223812, ILMN_219055, ILMN_214618, ILMN_213403, ILMN_223470, ILMN_220660
GO:0048037~cofactor binding	18	6.63383e-08	ILMN_212852, ILMN_249043, ILMN_211735, ILMN_221774, ILMN_202711, ILMN_188938, ILMN_237838, ILMN_219309, ILMN_217880, ILMN_201718, ILMN_215827, ILMN_319923, ILMN_212186, ILMN_227083, ILMN_318141, ILMN_223004, ILMN_202649, ILMN_221583, ILMN_219055, ILMN_213697, ILMN_214618
GO:0050662~coenzyme binding	13	6.21896e-06	ILMN_212852, ILMN_318141, ILMN_227083, ILMN_249043, ILMN_211735, ILMN_223004, ILMN_221774, ILMN_188938, ILMN_237838, ILMN_219309, ILMN_221583, ILMN_219055, ILMN_213697, ILMN_214618
GO:0051539~4 iron, 4 sulfur cluster binding	6	2.13042e-05	ILMN_209086, ILMN_219645, ILMN_216328, ILMN_196369, ILMN_217880, ILMN_260058
GO:0051540~metal cluster binding	7	0.000107177	ILMN_209086, ILMN_219645, ILMN_216328, ILMN_237838, ILMN_196369, ILMN_217880, ILMN_260058
GO:0051536~iron-sulfur cluster binding	7	0.000107177	ILMN_209086, ILMN_219645, ILMN_216328, ILMN_237838, ILMN_196369, ILMN_217880, ILMN_260058
GO:0003735~structural constituent of ribosome	11	0.000107249	ILMN_249502, ILMN_201844, ILMN_214607, ILMN_244624, ILMN_252778, ILMN_208856, ILMN_221418, ILMN_211802, ILMN_222071, ILMN_220295, ILMN_221928
GO:0016651~oxidoreductase activity, acting on NADH or NADPH	7	0.000119937	ILMN_220088, ILMN_219645, ILMN_237838, ILMN_217880, ILMN_214596, ILMN_218088, ILMN_219055
GO:0005506~iron ion binding	16	0.000254043	ILMN_209086, ILMN_219645, ILMN_232786, ILMN_237838, ILMN_217880, ILMN_219387, ILMN_223048, ILMN_260058, ILMN_216083, ILMN_217724, ILMN_216328, ILMN_196369, ILMN_210459, ILMN_209676, ILMN_223470, ILMN_220660
GO:0022890~inorganic cation transmembrane transporter activity	9	0.000733489	ILMN_215598, ILMN_213071, ILMN_235158, ILMN_229741, ILMN_242680, ILMN_213534, ILMN_310888, ILMN_211824, ILMN_243883
GO:0003746~translation elongation factor activity	5	0.00120427	ILMN_209313, ILMN_213732, ILMN_241732, ILMN_214177, ILMN_189570
GO:0015078~hydrogen ion transmembrane transporter activity	7	0.00157693	ILMN_215598, ILMN_213071, ILMN_235158, ILMN_229741, ILMN_242680, ILMN_310888, ILMN_243883
GO:0015077~monovalent inorganic cation transmembrane transporter activity	7	0.0021357	ILMN_215598, ILMN_213071, ILMN_235158, ILMN_229741, ILMN_242680, ILMN_310888, ILMN_243883
GO:0051287~NAD or NADH binding	5	0.00445271	ILMN_212852, ILMN_221774, ILMN_237838, ILMN_219309, ILMN_221583
GO:0050136~NADH dehydrogenase (quinone) activity	4	0.0056125	ILMN_220088, ILMN_219645, ILMN_237838, ILMN_217880
GO:0008137~NADH dehydrogenase (ubiquinone) activity	4	0.0056125	ILMN_220088, ILMN_219645, ILMN_237838, ILMN_217880
GO:0003954~NADH dehydrogenase activity	4	0.0056125	ILMN_220088, ILMN_219645, ILMN_237838, ILMN_217880
GO:0030554~adenyl nucleotide binding	37	0.00569737	ILMN_249043, ILMN_211735, ILMN_216950, ILMN_230382, ILMN_210141, ILMN_208757, ILMN_212812, ILMN_227083, ILMN_213071, ILMN_228304, ILMN_214139, ILMN_226040, ILMN_213534, ILMN_235471, ILMN_217542, ILMN_213918, ILMN_260376, ILMN_209991, ILMN_216567, ILMN_220588, ILMN_255003, ILMN_226965, ILMN_215181, ILMN_318141, ILMN_208825, ILMN_228976, ILMN_213892, ILMN_217710, ILMN_184853, ILMN_231393, ILMN_2133…
GO:0017076~purine nucleotide binding	43	0.00600606	ILMN_217480, ILMN_249043, ILMN_211735, ILMN_214177, ILMN_216950, ILMN_230382, ILMN_210141, ILMN_208757, ILMN_212812, ILMN_227083, ILMN_213071, ILMN_228304, ILMN_214139, ILMN_226040, ILMN_213534, ILMN_235471, ILMN_217542, ILMN_213918, ILMN_260376, ILMN_209991, ILMN_209313, ILMN_216567, ILMN_220588, ILMN_215732, ILMN_226965, ILMN_255003, ILMN_189570, ILMN_215181, ILMN_318141, ILMN_220222, ILMN_2088…
GO:0019829~cation-transporting ATPase activity	4	0.00630693	ILMN_213071, ILMN_235158, ILMN_229741, ILMN_213534
GO:0001883~purine nucleoside binding	37	0.006506	ILMN_249043, ILMN_211735, ILMN_216950, ILMN_230382, ILMN_210141, ILMN_208757, ILMN_212812, ILMN_227083, ILMN_213071, ILMN_228304, ILMN_214139, ILMN_226040, ILMN_213534, ILMN_235471, ILMN_217542, ILMN_213918, ILMN_260376, ILMN_209991, ILMN_216567, ILMN_220588, ILMN_255003, ILMN_226965, ILMN_215181, ILMN_318141, ILMN_208825, ILMN_228976, ILMN_213892, ILMN_217710, ILMN_184853, ILMN_231393, ILMN_2133…
GO:0001882~nucleoside binding	37	0.00719221	ILMN_249043, ILMN_211735, ILMN_216950, ILMN_230382, ILMN_210141, ILMN_208757, ILMN_212812, ILMN_227083, ILMN_213071, ILMN_228304, ILMN_214139, ILMN_226040, ILMN_213534, ILMN_235471, ILMN_217542, ILMN_213918, ILMN_260376, ILMN_209991, ILMN_216567, ILMN_220588, ILMN_255003, ILMN_226965, ILMN_215181, ILMN_318141, ILMN_208825, ILMN_228976, ILMN_213892, ILMN_217710, ILMN_184853, ILMN_231393, ILMN_2133…
GO:0000166~nucleotide binding	48	0.00780061	ILMN_211735, ILMN_237838, ILMN_230382, ILMN_208757, ILMN_213534, ILMN_235471, ILMN_260376, ILMN_209991, ILMN_212852, ILMN_209313, ILMN_216567, ILMN_220588, ILMN_255003, ILMN_215732, ILMN_189570, ILMN_318141, ILMN_220222, ILMN_217710, ILMN_184853, ILMN_218610, ILMN_212893, ILMN_222263, ILMN_217480, ILMN_249043, ILMN_219309, ILMN_214177, ILMN_216950, ILMN_210141, ILMN_227083, ILMN_212812, ILMN_2130…
GO:0016655~oxidoreductase activity, acting on NADH or NADPH, quinone or similar compound as acceptor	4	0.00784358	ILMN_220088, ILMN_219645, ILMN_237838, ILMN_217880
GO:0015035~protein disulfide oxidoreductase activity	3	0.0116653	ILMN_226277, ILMN_192993, ILMN_213671
GO:0046933~hydrogen ion transporting ATP synthase activity, rotational mechanism	3	0.0116653	ILMN_213071, ILMN_235158, ILMN_229741
GO:0016667~oxidoreductase activity, acting on sulfur group of donors	4	0.0136851	ILMN_226277, ILMN_192993, ILMN_219055, ILMN_213671
GO:0008135~translation factor activity, nucleic acid binding	6	0.0171274	ILMN_209313, ILMN_213732, ILMN_241732, ILMN_214177, ILMN_189570, ILMN_229399
GO:0042625~ATPase activity, coupled to transmembrane movement of ions	5	0.021137	ILMN_213071, ILMN_235158, ILMN_229741, ILMN_223681, ILMN_213534
GO:0015036~disulfide oxidoreductase activity	3	0.0213965	ILMN_226277, ILMN_192993, ILMN_213671
GO:0046961~proton-transporting ATPase activity, rotational mechanism	3	0.0213965	ILMN_213071, ILMN_235158, ILMN_229741
GO:0050660~FAD binding	5	0.0232086	ILMN_318141, ILMN_227083, ILMN_249043, ILMN_211735, ILMN_219055, ILMN_214618
GO:0015405~P-P-bond-hydrolysis-driven transmembrane transporter activity	6	0.0240503	ILMN_208757, ILMN_213071, ILMN_235158, ILMN_229741, ILMN_223681, ILMN_213534
GO:0016775~phosphotransferase activity, nitrogenous group as acceptor	3	0.0242104	ILMN_220588, ILMN_218610, ILMN_235471
GO:0015399~primary active transmembrane transporter activity	6	0.0249157	ILMN_208757, ILMN_213071, ILMN_235158, ILMN_229741, ILMN_223681, ILMN_213534
GO:0016836~hydro-lyase activity	4	0.0260646	ILMN_212220, ILMN_196369, ILMN_220216, ILMN_242863
GO:0030060~L-malate dehydrogenase activity	2	0.0303216	ILMN_212852, ILMN_223596
GO:0019842~vitamin binding	6	0.0380094	ILMN_319923, ILMN_212186, ILMN_202649, ILMN_202711, ILMN_201718, ILMN_210459, ILMN_213697, ILMN_215827
GO:0005198~structural molecule activity	13	0.0435071	ILMN_249502, ILMN_214607, ILMN_201844, ILMN_244624, ILMN_252778, ILMN_208856, ILMN_221418, ILMN_256951, ILMN_211802, ILMN_222071, ILMN_220295, ILMN_221928, ILMN_213954
GO:0016748~succinyltransferase activity	2	0.0451376	ILMN_188938, ILMN_215827
